# Supplementary material for: Assessment of Toxic Pyrrolizidine and Tropane Alkaloids in Herbal Teas and Culinary Herbs Using LC-Q-ToF/MS
Source: Foods. 2023 Sep 26;12(19):3572. doi: 10.3390/foods12193572 (PMC10572649; doi:10.3390/foods12193572)
Supplement: Supplementary file 1 [file foods-12-03572-s001.zip]

Archive with 1 entries (1 files):
- foods-2599029-supplementary.pdf
